# Supplementary material for: Injectable Biodegradable Chitosan–PEG/PEG–Dialdehyde Hydrogel for Stem Cell Delivery and Cartilage Regeneration
Source: Gels. 2024 Aug 1;10(8):508. doi: 10.3390/gels10080508 (PMC11353310; doi:10.3390/gels10080508)
Supplement: Supplementary file 1 [file gels-10-00508-s001.zip]

Archive with 1 entries (1 files):
- gels-3120176-supplementary.pdf
